# Supplementary material for: A Risk Model for Prognosis and Treatment Response Prediction in Colon Adenocarcinoma Based on Genes Associated with the Characteristics of the Epithelial-Mesenchymal Transition
Source: Int J Mol Sci. 2023 Aug 25;24(17):13206. doi: 10.3390/ijms241713206 (PMC10488217; doi:10.3390/ijms241713206)
Supplement: Supplementary file 1 [file ijms-24-13206-s001.zip]

Archive with 1 entries (1 files):
- ijms-2496158-supplementary.pdf
